# Supplementary material for: Immunohistochemical Detection of MYC-driven Diffuse Large B-Cell Lymphomas
Source: PLoS One. 2012 Apr 12;7(4):e33813. doi: 10.1371/journal.pone.0033813 (PMC3325231; doi:10.1371/journal.pone.0033813)
Supplement: Table S1 — Sub-classification of the Dave et al., DLBCL series by pathology review, global transcriptional profile, and the MYC IHC-High/Low transcriptional profile classifier. (XLSX) [file pone.0033813.s004.xlsx]

## Sheet: Sheet1
SampleID	Path review Dave.et.al	leave.one.out.result.by.Dave.et.al	MYC IHC.Class
BL_2033	DLBCL	BL	high
BL_2088	DLBCL	BL	high
BL_2128	DLBCL	BL	high
BL_2438	DLBCL	BL	high
BL_2461	DLBCL	BL	high
BL_2464	DLBCL	BL	high
BL_2466	DLBCL	BL	high
BL_2474	DLBCL	BL	high
DLBCL_1000	ABC	DLBCL	high
DLBCL_1002	ABC	DLBCL	low
DLBCL_1005	GCB	DLBCL	low
DLBCL_1023	ABC	DLBCL	low
DLBCL_1027	ABC	DLBCL	low
DLBCL_1038	ABC	DLBCL	low
DLBCL_1043	ABC	DLBCL	low
DLBCL_1045	ABC	DLBCL	low
DLBCL_304	ABC	DLBCL	low
DLBCL_305	ABC	DLBCL	low
DLBCL_412	GCB	DLBCL	low
DLBCL_415	GCB	DLBCL	low
DLBCL_424	GCB	DLBCL	low
DLBCL_433	GCB	DLBCL	low
DLBCL_434	GCB	DLBCL	low
DLBCL_438	GCB	DLBCL	low
DLBCL_446	ABC	DLBCL	low
DLBCL_459	GCB	DLBCL	low
DLBCL_462	ABC	DLBCL	low
DLBCL_470	GCB	DLBCL	low
DLBCL_479	GCB	DLBCL	low
DLBCL_481	ABC	DLBCL	low
DLBCL_482	ABC	DLBCL	low
DLBCL_492	GCB	DLBCL	low
DLBCL_523	GCB	DLBCL	low
DLBCL_524	GCB	DLBCL	low
DLBCL_529	GCB	DLBCL	high
DLBCL_538	ABC	DLBCL	low
DLBCL_543	GCB	DLBCL	low
DLBCL_549	GCB	DLBCL	low
DLBCL_550	GCB	DLBCL	low
DLBCL_553	GCB	DLBCL	low
DLBCL_617	GCB	DLBCL	low
DLBCL_618	GCB	DLBCL	low
DLBCL_627	GCB	DLBCL	low
DLBCL_633	ABC	DLBCL	low
DLBCL_661	GCB	DLBCL	low
DLBCL_663	ABC	DLBCL	low
DLBCL_669	GCB	DLBCL	low
DLBCL_672	GCB	DLBCL	low
DLBCL_702	ABC	DLBCL	low
DLBCL_756	ABC	DLBCL	low
DLBCL_789	ABC	DLBCL	low
DLBCL_809	ABC	DLBCL	low
DLBCL_839	ABC	DLBCL	low
DLBCL_912	ABC	DLBCL	low
PMBL_1921	PMBL	DLBCL	low
PMBL_1923	PMBL	DLBCL	low
PMBL_1924	PMBL	DLBCL	low
PMBL_1935	PMBL	DLBCL	low
PMBL_1941	PMBL	DLBCL	low
PMBL_1942	PMBL	DLBCL	low
PMBL_1943	PMBL	DLBCL	low
PMBL_1945	PMBL	DLBCL	low
PMBL_1948	PMBL	DLBCL	low
PMBL_1989	PMBL	DLBCL	low
PMBL_1992	PMBL	DLBCL	low
PMBL_2002	PMBL	DLBCL	low
PMBL_2019	PMBL	DLBCL	low
PMBL_2092	PMBL	DLBCL	low
PMBL_484	PMBL	DLBCL	low
PMBL_570	PMBL	DLBCL	low
PMBL_621	PMBL	DLBCL	low
PMBL_691	PMBL	DLBCL	low
PMBL_791	PMBL	DLBCL	low
PMBL_824	PMBL	DLBCL	low
