# Supplementary material for: Immunohistochemical Detection of MYC-driven Diffuse Large B-Cell Lymphomas
Source: PLoS One. 2012 Apr 12;7(4):e33813. doi: 10.1371/journal.pone.0033813 (PMC3325231; doi:10.1371/journal.pone.0033813)
Supplement: Table S2 — Sub-classification of the Hummel et al., DLBCL series by pathology review, global transcriptional profile, and the MYC IHC-High/Low transcriptional profile classifier. (XLS) [file pone.0033813.s005.xls]

## Sheet: Sheet1
sample.ID	Morphologic.diagnosis.Hummel.et.al	Molecular.Diagnosis.Hummel.et.al	MYC IHC.Class
MPI-003	DLBCL	mBL	high
MPI-018	DLBCL	mBL	high
MPI-034	DLBCL	mBL	high
MPI-075	DLBCL	mBL	high
MPI-090	DLBCL	mBL	high
MPI-140	DLBCL	mBL	high
MPI-171	DLBCL	mBL	high
MPI-028	DLBCL	mBL	high
MPI-078	DLBCL	mBL	high
MPI-006	DLBCL	mBL	low
MPI-065	DLBCL	mBL	low
MPI-168	DLBCL	non-mBL	high
MPI-074	DLBCL	non-mBL	high
MPI-100	DLBCL	non-mBL	high
MPI-113	DLBCL	non-mBL	high
MPI-133	DLBCL	non-mBL	high
MPI-146	DLBCL	non-mBL	high
MPI-201	DLBCL	non-mBL	high
MPI-176	DLBCL	non-mBL	low
MPI-189	DLBCL	non-mBL	low
MPI-210	DLBCL	non-mBL	low
MPI-237	DLBCL	non-mBL	low
MPI-031	DLBCL	non-mBL	low
MPI-190	DLBCL	non-mBL	low
MPI-229	DLBCL	non-mBL	low
MPI-008	DLBCL	non-mBL	low
MPI-009	DLBCL	non-mBL	low
MPI-010	DLBCL	non-mBL	low
MPI-013	DLBCL	non-mBL	low
MPI-014	DLBCL	non-mBL	low
MPI-015	DLBCL	non-mBL	low
MPI-021	DLBCL	non-mBL	low
MPI-022	DLBCL	non-mBL	low
MPI-025	DLBCL	non-mBL	low
MPI-029	DLBCL	non-mBL	low
MPI-030	DLBCL	non-mBL	low
MPI-039	DLBCL	non-mBL	low
MPI-040	DLBCL	non-mBL	low
MPI-045	DLBCL	non-mBL	low
MPI-047	DLBCL	non-mBL	low
MPI-053	DLBCL	non-mBL	low
MPI-062	DLBCL	non-mBL	low
MPI-063	DLBCL	non-mBL	low
MPI-069	DLBCL	non-mBL	low
MPI-073	DLBCL	non-mBL	low
MPI-076	DLBCL	non-mBL	low
MPI-083	DLBCL	non-mBL	low
MPI-092	DLBCL	non-mBL	low
MPI-096	DLBCL	non-mBL	low
MPI-098	DLBCL	non-mBL	low
MPI-105	DLBCL	non-mBL	low
MPI-106	DLBCL	non-mBL	low
MPI-108	DLBCL	non-mBL	low
MPI-109	DLBCL	non-mBL	low
MPI-110	DLBCL	non-mBL	low
MPI-111	DLBCL	non-mBL	low
MPI-115	DLBCL	non-mBL	low
MPI-118	DLBCL	non-mBL	low
MPI-119	DLBCL	non-mBL	low
MPI-122	DLBCL	non-mBL	low
MPI-127	DLBCL	non-mBL	low
MPI-128	DLBCL	non-mBL	low
MPI-129	DLBCL	non-mBL	low
MPI-130	DLBCL	non-mBL	low
MPI-132	DLBCL	non-mBL	low
MPI-134	DLBCL	non-mBL	low
MPI-135	DLBCL	non-mBL	low
MPI-136	DLBCL	non-mBL	low
MPI-141	DLBCL	non-mBL	low
MPI-142	DLBCL	non-mBL	low
MPI-145	DLBCL	non-mBL	low
MPI-149	DLBCL	non-mBL	low
MPI-150	DLBCL	non-mBL	low
MPI-151	DLBCL	non-mBL	low
MPI-152	DLBCL	non-mBL	low
MPI-153	DLBCL	non-mBL	low
MPI-155	DLBCL	non-mBL	low
MPI-159	DLBCL	non-mBL	low
MPI-163	DLBCL	non-mBL	low
MPI-164	DLBCL	non-mBL	low
MPI-166	DLBCL	non-mBL	low
MPI-167	DLBCL	non-mBL	low
MPI-170	DLBCL	non-mBL	low
MPI-174	DLBCL	non-mBL	low
MPI-177	DLBCL	non-mBL	low
MPI-183	DLBCL	non-mBL	low
MPI-184	DLBCL	non-mBL	low
MPI-185	DLBCL	non-mBL	low
MPI-186	DLBCL	non-mBL	low
MPI-188	DLBCL	non-mBL	low
MPI-191	DLBCL	non-mBL	low
MPI-192	DLBCL	non-mBL	low
MPI-194	DLBCL	non-mBL	low
MPI-195	DLBCL	non-mBL	low
MPI-196	DLBCL	non-mBL	low
MPI-198	DLBCL	non-mBL	low
MPI-199	DLBCL	non-mBL	low
MPI-200	DLBCL	non-mBL	low
MPI-203	DLBCL	non-mBL	low
MPI-204	DLBCL	non-mBL	low
MPI-205	DLBCL	non-mBL	low
MPI-206	DLBCL	non-mBL	low
MPI-208	DLBCL	non-mBL	low
MPI-212	DLBCL	non-mBL	low
MPI-213	DLBCL	non-mBL	low
MPI-215	DLBCL	non-mBL	low
MPI-221	DLBCL	non-mBL	low
MPI-223a	DLBCL	non-mBL	low
MPI-223b	DLBCL	non-mBL	low
MPI-224	DLBCL	non-mBL	low
MPI-230	DLBCL	non-mBL	low
MPI-231	DLBCL	non-mBL	low
MPI-232	DLBCL	non-mBL	low
MPI-233	DLBCL	non-mBL	low
MPI-234	DLBCL	non-mBL	low
MPI-235	DLBCL	non-mBL	low
MPI-239	DLBCL	non-mBL	low
MPI-243	DLBCL	non-mBL	low
MPI-244	DLBCL	non-mBL	low
MPI-246	DLBCL	non-mBL	low
MPI-247	DLBCL	non-mBL	low
MPI-251	DLBCL	non-mBL	low
MPI-255	DLBCL	non-mBL	low
MPI-154	DLBCL	non-mBL	low
MPI-179	DLBCL	non-mBL	low
MPI-180	DLBCL	non-mBL	low
MPI-236	DLBCL	non-mBL	low
MPI-026	DLBCL	intermediate	high
MPI-038	DLBCL	intermediate	high
MPI-051	DLBCL	intermediate	high
MPI-072	DLBCL	intermediate	high
MPI-120	DLBCL	intermediate	high
MPI-037	DLBCL	intermediate	high
MPI-070	DLBCL	intermediate	high
MPI-165	DLBCL	intermediate	high
MPI-162	DLBCL	intermediate	high
MPI-193	DLBCL	intermediate	high
MPI-036	DLBCL	intermediate	low
MPI-061	DLBCL	intermediate	low
MPI-112	DLBCL	intermediate	low
MPI-116	DLBCL	intermediate	low
MPI-161	DLBCL	intermediate	low
MPI-187	DLBCL	intermediate	low
MPI-222	DLBCL	intermediate	low
MPI-245	DLBCL	intermediate	low
MPI-046	DLBCL	intermediate	low
MPI-094	DLBCL	intermediate	low
MPI-099	DLBCL	intermediate	low
MPI-104	DLBCL	intermediate	low
MPI-121	DLBCL	intermediate	low
MPI-248	DLBCL	intermediate	low
MPI-007	DLBCL	intermediate	low
MPI-024	DLBCL	intermediate	low
MPI-050	DLBCL	intermediate	low
MPI-059	DLBCL	intermediate	low
MPI-064	DLBCL	intermediate	low
MPI-107	DLBCL	intermediate	low
MPI-124	DLBCL	intermediate	low
MPI-126	DLBCL	intermediate	low
MPI-131	DLBCL	intermediate	low
MPI-143	DLBCL	intermediate	low
MPI-216	DLBCL	intermediate	low
MPI-225	DLBCL	intermediate	low
MPI-249	DLBCL	intermediate	low
MPI-250	DLBCL	intermediate	low
